# Supplementary material for: Strategies for the Removal of Polysaccharides from Biorefinery Lignins: Process Optimization and Techno Economic Evaluation
Source: Molecules. 2021 Jun 1;26(11):3324. doi: 10.3390/molecules26113324 (PMC8197879; doi:10.3390/molecules26113324)
Supplement: Supplementary file 1 [file molecules-26-03324-s001.zip]

Archive with 1 entries (1 files):
- molecules-1238905-supplementary.pdf
